# Supplementary material for: Genome-wide analysis of the bHLH gene family in Chinese jujube (Ziziphus jujuba Mill.) and wild jujube
Source: BMC Genomics. 2019 Jul 10;20:568. doi: 10.1186/s12864-019-5936-2 (PMC6617894; doi:10.1186/s12864-019-5936-2)
Supplement: Supplementary file 7 — Table S2. Summary information for 92 ZjbHLH proteins in STRING database. (XLS 95 kb) [file 12864_2019_5936_MOESM7_ESM.xls]

## Sheet: Sheet1
Gene Name	NCBI Reference	At_ID	At_Gene_Name	Identity(%)	Bitscore	At_Gene_Annotation
ZjbHLH1	XM_016019005.1		FRU	64	233.4	Encodes a putative transcription factor that regulates iron uptake responses. mRNA is detected in the outer cell layers of the root and accumulates in response to iron deficiency. The expression of many iron-regulated genes is dependent on FIT1. It specifically regulates FRO2 at the level of mRNA accumulation and IRT1 at the level of protein accumulation.Similar to FER in tomato and is a regulato…
ZjbHLH2			ICE1	51	416.8	Basic helix-loop-helix (bHLH) DNA-binding superfamily protein; Encodes a MYC-like bHLH transcriptional activator that binds specifically to the MYC recognition sequences in the CBF3 promoter. Mutants are defective in cold-regulated gene expression. Cold stress triggers protein degradation of nuclear GFPICE1 protein, and the RING finger protein HOS1 is required. Sumoylation of ICE1 controls CBF3/D…
ZjbHLH3	XM_016014356.2		ICE1	52	415.6	Basic helix-loop-helix (bHLH) DNA-binding superfamily protein; Encodes a MYC-like bHLH transcriptional activator that binds specifically to the MYC recognition sequences in the CBF3 promoter. Mutants are defective in cold-regulated gene expression. Cold stress triggers protein degradation of nuclear GFPICE1 protein, and the RING finger protein HOS1 is required. Sumoylation of ICE1 controls CBF3/D…
ZjbHLH4	XM_016027914.2		ICE1	51	401.7	Basic helix-loop-helix (bHLH) DNA-binding superfamily protein; Encodes a MYC-like bHLH transcriptional activator that binds specifically to the MYC recognition sequences in the CBF3 promoter. Mutants are defective in cold-regulated gene expression. Cold stress triggers protein degradation of nuclear GFPICE1 protein, and the RING finger protein HOS1 is required. Sumoylation of ICE1 controls CBF3/D…
ZjbHLH5	XM_016012189.2		bHLH093	68	265	Transcription factor bHLH93; Transcription factor. May be involved in the differentiation of stomatal guard cells
ZjbHLH6	XM_016035036.2		bHLH093	74	277.3	Transcription factor bHLH93; Transcription factor. May be involved in the differentiation of stomatal guard cells
ZjbHLH7			AMS	36	238.4	Basic helix-loop-helix (bHLH) DNA-binding superfamily protein; Transcription factor. Plays a crucial role in tapetum development. Required for male fertility and pollen differentiation, especially during the post-meiotic transcriptional regulation of microspore development within the developing anther. Binds E-box regions in the AHL16/TEK promoter
ZjbHLH8	XM_016039252.2	AT1G10610	AMS/DYT1	35	253.1	Basic helix-loop-helix (bHLH) DNA-binding superfamily protein; Its function is described as DNA binding, sequence-specific DNA binding transcription factor activity; Involved in regulation of transcription; Located in nucleus; Expressed in 22 plant structures; Expressed during 13 growth stages; Contains the following InterPro domains: Helix-loop-helix DNA-binding domain (InterPro:IPR001092), Heli…
ZjbHLH9	XM_016040850.2		MYC3	32	225.7	Basic helix-loop-helix (bHLH) DNA-binding family protein; Transcription factor involved in tryptophan, jasmonic acid (JA) and other stress-responsive gene regulation. With MYC2 and MYC4, controls additively subsets of JA-dependent responses. Can form complexes with all known glucosinolate-related MYBs to regulate glucosinolate biosynthesis. Binds to the G-box (5'- CACGTG-3') of promoters. Activat…
ZjbHLH10	XM_016041437.2		MYC2	55	586.6	Basic helix-loop-helix (bHLH) DNA-binding family protein; Transcriptional activator. Common transcription factor of light, abscisic acid (ABA), and jasmonic acid (JA) signaling pathways. With MYC3 and MYC4, controls additively subsets of JA- dependent responses. In cooperation with MYB2 is involved in the regulation of ABA-inducible genes under drought stress conditions. Can form complexes with a…
ZjbHLH11	XM_016036019.2	AT4G16430		53	470.7	Basic helix-loop-helix (bHLH) DNA-binding superfamily protein; Its function is described as DNA binding, sequence-specific DNA binding transcription factor activity; Involved in regulation of transcription; Located in nucleus; Expressed in 22 plant structures; Expressed during 13 growth stages; Contains the following InterPro domains: Helix-loop-helix DNA-binding domain (InterPro:IPR001092), Heli…
ZjbHLH12	XM_016033238.2	AT1G01260		56	594.7	Basic helix-loop-helix (bHLH) DNA-binding superfamily protein; Its function is described as DNA binding, sequence-specific DNA binding transcription factor activity; Involved in regulation of transcription; Located in nucleus; Expressed in 24 plant structures; Expressed during 15 growth stages; Contains the following InterPro domains: Helix-loop-helix DNA-binding domain (InterPro:IPR001092), Heli…
ZjbHLH13	XM_016036628.2		TT8	46	432.2	Basic helix-loop-helix (bHLH) DNA-binding superfamily protein; TT8 is a regulation factor that acts in a concerted action with TT1, PAP1 and TTG1 on the regulation of flavonoid pathways, namely proanthocyanidin and anthocyanin biosynthesis. Affects dihydroflavonol 4-reductase gene expression. It is thought that a ternary complex composed of TT2, TT8 and TTG1 is necessary for correct expression of…
ZjbHLH14	XM_016014727.2		GL3	52	580.9	Basic helix-loop-helix (bHLH) DNA-binding superfamily protein; Transcription activator, when associated with MYB75/PAP1, MYB90/PAP2 or TT2. Involved in epidermal cell fate specification. Regulates negatively stomata formation, but, in association with TTG1 and MYB0/GL1, promotes trichome formation, branching and endoreplication. Regulates also trichome cell wall maturation. Together with MYB66/WE…
ZjbHLH15	XM_016033177.2		GL3	43	468.4	Basic helix-loop-helix (bHLH) DNA-binding superfamily protein; Transcription activator, when associated with MYB75/PAP1, MYB90/PAP2 or TT2. Involved in epidermal cell fate specification. Regulates negatively stomata formation, but, in association with TTG1 and MYB0/GL1, promotes trichome formation, branching and endoreplication. Regulates also trichome cell wall maturation. Together with MYB66/WE…
ZjbHLH16	XM_016013705.1	AT4G37850		49	201.8	Basic helix-loop-helix (bHLH) DNA-binding superfamily protein; Its function is described as DNA binding, sequence-specific DNA binding transcription factor activity; Involved in regulation of transcription; Located in nucleus; Contains the following InterPro domains: Helix-loop-helix DNA-binding domain (InterPro:IPR001092), Helix-loop-helix DNA-binding (InterPro:IPR011598); BEST Arabidopsis thali…
ZjbHLH17	XM_016034962.2	AT4G37850		54	194.5	Basic helix-loop-helix (bHLH) DNA-binding superfamily protein; Its function is described as DNA binding, sequence-specific DNA binding transcription factor activity; Involved in regulation of transcription; Located in nucleus; Contains the following InterPro domains: Helix-loop-helix DNA-binding domain (InterPro:IPR001092), Helix-loop-helix DNA-binding (InterPro:IPR011598); BEST Arabidopsis thali…
ZjbHLH18	XM_016037809.2	AT4G37850		56	190.3	Basic helix-loop-helix (bHLH) DNA-binding superfamily protein; Its function is described as DNA binding, sequence-specific DNA binding transcription factor activity; Involved in regulation of transcription; Located in nucleus; Contains the following InterPro domains: Helix-loop-helix DNA-binding domain (InterPro:IPR001092), Helix-loop-helix DNA-binding (InterPro:IPR011598); BEST Arabidopsis thali…
ZjbHLH19	XM_025076595.1	AT4G37850		38	87	Basic helix-loop-helix (bHLH) DNA-binding superfamily protein; Its function is described as DNA binding, sequence-specific DNA binding transcription factor activity; Involved in regulation of transcription; Located in nucleus; Contains the following InterPro domains: Helix-loop-helix DNA-binding domain (InterPro:IPR001092), Helix-loop-helix DNA-binding (InterPro:IPR011598); BEST Arabidopsis thali…
ZjbHLH20	XM_016034892.1	AT4G37850		39	120.2	Basic helix-loop-helix (bHLH) DNA-binding superfamily protein; Its function is described as DNA binding, sequence-specific DNA binding transcription factor activity; Involved in regulation of transcription; Located in nucleus; Contains the following InterPro domains: Helix-loop-helix DNA-binding domain (InterPro:IPR001092), Helix-loop-helix DNA-binding (InterPro:IPR011598); BEST Arabidopsis thali…
ZjbHLH21	XM_016034893.2	AT4G37850		61	197.6	Basic helix-loop-helix (bHLH) DNA-binding superfamily protein; Its function is described as DNA binding, sequence-specific DNA binding transcription factor activity; Involved in regulation of transcription; Located in nucleus; Contains the following InterPro domains: Helix-loop-helix DNA-binding domain (InterPro:IPR001092), Helix-loop-helix DNA-binding (InterPro:IPR011598); BEST Arabidopsis thali…
ZjbHLH22	XM_016037950.2		bHLH121	74	186.8	Basic helix-loop-helix (bHLH) DNA-binding superfamily protein; Basic Helix-Loop-Helix 121 (bHLH121); Its function is described as DNA binding, sequence-specific DNA binding transcription factor activity; Involved in regulation of transcription; Located in nucleus; Expressed in 22 plant structures; Expressed during 15 growth stages; Contains the following InterPro domains: Helix-loop-helix DNA-bin…
ZjbHLH23	XM_016042654.2		ILR3	87	218.4	Basic helix-loop-helix (bHLH) DNA-binding superfamily protein; Transcription factor. Plays a role in resistance to amide-linked indole-3-acetic acid (IAA) conjugates such as IAA-Leu and IAA-Phe. May regulate gene expression in response to metal homeostasis changes
ZjbHLH24	XM_016025582.2		ILR3	76	133.3	Basic helix-loop-helix (bHLH) DNA-binding superfamily protein; Transcription factor. Plays a role in resistance to amide-linked indole-3-acetic acid (IAA) conjugates such as IAA-Leu and IAA-Phe. May regulate gene expression in response to metal homeostasis changes
ZjbHLH25	XM_016013471.2		bHLH104	82	155.2	Basic helix-loop-helix (bHLH) DNA-binding superfamily protein; Basic Helix-Loop-Helix 104 (bHLH104); Its function is described as DNA binding, sequence-specific DNA binding transcription factor activity; Involved in regulation of transcription; Located in nucleus; Expressed in 24 plant structures; Expressed during 15 growth stages; Contains the following InterPro domains: Helix-loop-helix DNA-bin…
ZjbHLH26	XM_016015873.2		bHLH104	81	159.1	Basic helix-loop-helix (bHLH) DNA-binding superfamily protein; Basic Helix-Loop-Helix 104 (bHLH104); Its function is described as DNA binding, sequence-specific DNA binding transcription factor activity; Involved in regulation of transcription; Located in nucleus; Expressed in 24 plant structures; Expressed during 15 growth stages; Contains the following InterPro domains: Helix-loop-helix DNA-bin…
ZjbHLH27	XM_016030375.2		ILR3	75	146.7	Basic helix-loop-helix (bHLH) DNA-binding superfamily protein; Transcription factor. Plays a role in resistance to amide-linked indole-3-acetic acid (IAA) conjugates such as IAA-Leu and IAA-Phe. May regulate gene expression in response to metal homeostasis changes
ZjbHLH28	XM_016034154.2		bHLH121	79	149.8	Basic helix-loop-helix (bHLH) DNA-binding superfamily protein; Basic Helix-Loop-Helix 121 (bHLH121); Its function is described as DNA binding, sequence-specific DNA binding transcription factor activity; Involved in regulation of transcription; Located in nucleus; Expressed in 22 plant structures; Expressed during 15 growth stages; Contains the following InterPro domains: Helix-loop-helix DNA-bin…
ZjbHLH29	XM_016039844.2	AT2G31220		44	269.6	Basic helix-loop-helix (bHLH) DNA-binding superfamily protein; Its function is described as DNA binding, sequence-specific DNA binding transcription factor activity; Involved in regulation of transcription; Located in nucleus; Contains the following InterPro domains: Helix-loop-helix DNA-binding domain (InterPro:IPR001092), Helix-loop-helix DNA-binding (InterPro:IPR011598); BEST Arabidopsis thali…
ZjbHLH30	XM_016029783.2	AT1G72210		56	221.5	Basic helix-loop-helix (bHLH) DNA-binding superfamily protein; Its function is described as DNA binding, sequence-specific DNA binding transcription factor activity; Involved in regulation of transcription; Located in nucleus; Contains the following InterPro domains: Helix-loop-helix DNA-binding domain (InterPro:IPR001092), Helix-loop-helix DNA-binding (InterPro:IPR011598); BEST Arabidopsis thali…
ZjbHLH31	XM_016035243.2	AT1G22490		53	204.5	Basic helix-loop-helix (bHLH) DNA-binding superfamily protein; Its function is described as DNA binding, sequence-specific DNA binding transcription factor activity; Involved in regulation of transcription; Located in nucleus; Expressed in 17 plant structures; Expressed during 8 growth stages; Contains the following InterPro domains: Helix-loop-helix DNA-binding domain (InterPro:IPR001092), Helix…
ZjbHLH32	XM_016041401.2	AT1G22490		53	207.6	Basic helix-loop-helix (bHLH) DNA-binding superfamily protein; Its function is described as DNA binding, sequence-specific DNA binding transcription factor activity; Involved in regulation of transcription; Located in nucleus; Expressed in 17 plant structures; Expressed during 8 growth stages; Contains the following InterPro domains: Helix-loop-helix DNA-binding domain (InterPro:IPR001092), Helix…
ZjbHLH33	XM_016033408.2	AT3G61950		52	227.3	Basic helix-loop-helix (bHLH) DNA-binding superfamily protein; Its function is described as DNA binding, sequence-specific DNA binding transcription factor activity; Involved in regulation of transcription; Located in nucleus; Expressed in 15 plant structures; Expressed during 10 growth stages; Contains the following InterPro domains: Helix-loop-helix DNA-binding domain (InterPro:IPR001092), Heli…
ZjbHLH34	XM_016032003.2		FMA	55	248.4	Basic helix-loop-helix (bHLH) DNA-binding superfamily protein; Transcription activator. Together with MYB88 and MYB124, ensures that stomata contain just two guard cells (GCs) by enforcing a single symmetric precursor cell division before stomatal maturity. Together with SPCH and MUTE, regulates the stomata formation. Required to promote differentiation and morphogenesis of stomatal guard cells a…
ZjbHLH35	XM_016022719.2		SPCH	75	260.8	Encodes a basic helix-loop-helix (bHLH) transcription factor that is necessary and sufficient for the asymmetric divisions that establish the stomatal lineage in Arabidopsis thaliana. Expression of SPCH in young epidermal cells allows these cells to make asymmetric divisions. SPCH is a substrate of a kinase MPK3 and MPK6
ZjbHLH36	XM_016032784.2		MUTE	71	229.2	Basic helix-loop-helix (bHLH) DNA-binding superfamily protein; Transcription factor. Together with FMA and SPCH, regulates the stomata formation. Required for the differentiation of stomatal guard cells, by promoting successive asymmetric cell divisions and the formation of guard mother cells. Promotes the conversion of the leaf epidermis into stomata
ZjbHLH37	XM_016028792.2		RGE1	37	164	RETARDED GROWTH OF EMBRYO 1; Controls embryo growth
ZjbHLH38	XM_016022498.2	AT4G25400		44	75.5	Basic helix-loop-helix (bHLH) DNA-binding superfamily protein; Its function is described as DNA binding, sequence-specific DNA binding transcription factor activity; Involved in regulation of transcription; Located in nucleus; Contains the following InterPro domains: Helix-loop-helix DNA-binding domain (InterPro:IPR001092), Helix-loop-helix DNA-binding (InterPro:IPR011598); BEST Arabidopsis thali…
ZjbHLH39	XM_016044860.2	AT5G51790		43	107.1	Basic helix-loop-helix (bHLH) DNA-binding superfamily protein; Its function is described as DNA binding, sequence-specific DNA binding transcription factor activity; Involved in regulation of transcription; Located in nucleus; Contains the following InterPro domains: Helix-loop-helix DNA-binding domain (InterPro:IPR001092), Helix-loop-helix DNA-binding (InterPro:IPR011598); BEST Arabidopsis thali…
ZjbHLH40	XM_016022485.2	AT5G51790		41	95.1	Basic helix-loop-helix (bHLH) DNA-binding superfamily protein; Its function is described as DNA binding, sequence-specific DNA binding transcription factor activity; Involved in regulation of transcription; Located in nucleus; Contains the following InterPro domains: Helix-loop-helix DNA-binding domain (InterPro:IPR001092), Helix-loop-helix DNA-binding (InterPro:IPR011598); BEST Arabidopsis thali…
ZjbHLH41	XM_016022496.2	AT4G25400		45	108.6	Basic helix-loop-helix (bHLH) DNA-binding superfamily protein; Its function is described as DNA binding, sequence-specific DNA binding transcription factor activity; Involved in regulation of transcription; Located in nucleus; Contains the following InterPro domains: Helix-loop-helix DNA-binding domain (InterPro:IPR001092), Helix-loop-helix DNA-binding (InterPro:IPR011598); BEST Arabidopsis thali…
ZjbHLH42	XM_016013488.2	AT4G20970		37	102.8	Basic helix-loop-helix (bHLH) DNA-binding superfamily protein; Its function is described as DNA binding, sequence-specific DNA binding transcription factor activity; Involved in defense response to fungus, regulation of transcription; Located in nucleus; Contains the following InterPro domains: Helix-loop-helix DNA-binding domain (InterPro:IPR001092), Helix-loop-helix DNA-binding (InterPro:IPR011…
ZjbHLH43	XM_016045494.2	AT4G20970		39	125.9	Basic helix-loop-helix (bHLH) DNA-binding superfamily protein; Its function is described as DNA binding, sequence-specific DNA binding transcription factor activity; Involved in defense response to fungus, regulation of transcription; Located in nucleus; Contains the following InterPro domains: Helix-loop-helix DNA-binding domain (InterPro:IPR001092), Helix-loop-helix DNA-binding (InterPro:IPR011…
ZjbHLH44	XM_016042524.2	AT2G41130		59	233	Basic helix-loop-helix (bHLH) DNA-binding superfamily protein; Its function is described as DNA binding, sequence-specific DNA binding transcription factor activity; Involved in regulation of transcription; Located in chloroplast envelope; Contains the following InterPro domains: Helix-loop-helix DNA-binding domain (InterPro:IPR001092), Helix-loop-helix DNA-binding (InterPro:IPR011598); BEST Arab…
ZjbHLH45	XM_016040199.2	AT1G68810		69	290.8	Basic helix-loop-helix (bHLH) DNA-binding superfamily protein; Its function is described as DNA binding, sequence-specific DNA binding transcription factor activity; Involved in regulation of transcription; Located in nucleus; Expressed in 20 plant structures; Expressed during 12 growth stages; Contains the following InterPro domains: Helix-loop-helix DNA-binding domain (InterPro:IPR001092), Heli…
ZjbHLH46	XM_016025838.2	AT1G68810		39	120.2	Basic helix-loop-helix (bHLH) DNA-binding superfamily protein; Its function is described as DNA binding, sequence-specific DNA binding transcription factor activity; Involved in regulation of transcription; Located in nucleus; Expressed in 20 plant structures; Expressed during 12 growth stages; Contains the following InterPro domains: Helix-loop-helix DNA-binding domain (InterPro:IPR001092), Heli…
ZjbHLH47	XM_016030498.2	AT1G68810		45	133.7	Basic helix-loop-helix (bHLH) DNA-binding superfamily protein; Its function is described as DNA binding, sequence-specific DNA binding transcription factor activity; Involved in regulation of transcription; Located in nucleus; Expressed in 20 plant structures; Expressed during 12 growth stages; Contains the following InterPro domains: Helix-loop-helix DNA-binding domain (InterPro:IPR001092), Heli…
ZjbHLH48	XM_016011540.2	AT2G40200		44	158.3	Basic helix-loop-helix (bHLH) DNA-binding superfamily protein; Its function is described as DNA binding, sequence-specific DNA binding transcription factor activity; Involved in regulation of transcription; Located in nucleus; Expressed in 21 plant structures; Expressed during 13 growth stages; Contains the following InterPro domains: Helix-loop-helix DNA-binding domain (InterPro:IPR001092), Heli…
ZjbHLH49	XM_016011483.2		BIM2	58	298.9	BES1-interacting Myc-like protein 2; Positive brassinosteroid-signaling protein
ZjbHLH50	XM_016024758.2		BIM2	39	178.3	BES1-interacting Myc-like protein 2; Positive brassinosteroid-signaling protein
ZjbHLH51	XM_016027768.2		BIM1	49	372.9	Basic helix-loop-helix (bHLH) DNA-binding superfamily protein; Positive brassinosteroid-signaling protein. Transcription factor that bind specifically to the DNA sequence 5'-CANNTG-3'(E box). Can bind individually to the promoter as a homodimer or synergistically as a heterodimer with BZR2/BES1. Does not itself activate transcription but enhances BZR2/BES1-mediated target gene activation
ZjbHLH52	XM_016011308.2	AT3G20640		67	224.2	Basic helix-loop-helix (bHLH) DNA-binding superfamily protein; Its function is described as sequence-specific DNA binding transcription factor activity; Involved in regulation of transcription; Located in nucleus, chloroplast; Contains the following InterPro domains: Helix-loop-helix DNA-binding domain (InterPro:IPR001092), Helix-loop-helix DNA-binding (InterPro:IPR011598); BEST Arabidopsis thali…
ZjbHLH53	XM_016031291.2	AT1G61660		46	191.8	Basic helix-loop-helix (bHLH) DNA-binding superfamily protein; Its function is described as DNA binding, sequence-specific DNA binding transcription factor activity; Involved in regulation of transcription; Located in nucleus; Expressed in 22 plant structures; Expressed during 13 growth stages; Contains the following InterPro domains: Helix-loop-helix DNA-binding domain (InterPro:IPR001092), Heli…
ZjbHLH54		AT3G20640		62	140.2	Basic helix-loop-helix (bHLH) DNA-binding superfamily protein; Its function is described as sequence-specific DNA binding transcription factor activity; Involved in regulation of transcription; Located in nucleus, chloroplast; Contains the following InterPro domains: Helix-loop-helix DNA-binding domain (InterPro:IPR001092), Helix-loop-helix DNA-binding (InterPro:IPR011598); BEST Arabidopsis thali…
ZjbHLH55	XM_016042755.2	AT4G29100		72	279.3	Basic helix-loop-helix (bHLH) DNA-binding superfamily protein; Its function is described as sequence-specific DNA binding transcription factor activity; Involved in regulation of transcription; Located in nucleus; Expressed in 22 plant structures; Expressed during 10 growth stages; Contains the following InterPro domains: Helix-loop-helix DNA-binding domain (InterPro:IPR001092), Helix-loop-helix …
ZjbHLH56	XM_016037332.2	AT3G19500		47	143.7	Basic helix-loop-helix (bHLH) DNA-binding superfamily protein; Its function is described as sequence-specific DNA binding transcription factor activity; Involved in regulation of transcription; Located in nucleus; Expressed in shoot apex, embryo, root, pedicel; Expressed during 4 anthesis, C globular stage; Contains the following InterPro domains: Helix-loop-helix DNA-binding domain (InterPro:IPR…
ZjbHLH57	XM_016040549.2	AT1G64625	LHW	29	277.3	Serine/threonine-protein kinase WNK (With No Lysine)-related; Transcription factor that may regulate root development
ZjbHLH58	XM_016035994.2		CPUORF7	44	529.3	Conserved peptide upstream open reading frame 7; Transcription factor that may regulate root development
ZjbHLH59	XM_016015590.2		KDR	84	137.9	Basic helix-loop-helix (bHLH) DNA-binding superfamily protein; Atypical and probable non DNA-binding bHLH transcription factor that regulates light-mediated responses in day light conditions by binding and inhibiting the activity of the bHLH transcription factor HFR1, a critical regulator of light signaling and shade avoidance. Forms non-functional heterodimers with HFR1, causing liberation and a…
ZjbHLH60	XM_016023864.2		KDR	81	123.6	Basic helix-loop-helix (bHLH) DNA-binding superfamily protein; Atypical and probable non DNA-binding bHLH transcription factor that regulates light-mediated responses in day light conditions by binding and inhibiting the activity of the bHLH transcription factor HFR1, a critical regulator of light signaling and shade avoidance. Forms non-functional heterodimers with HFR1, causing liberation and a…
ZjbHLH61	XM_016036107.2	AT5G64980		29	105.1	Transcription factor; Unknown protein; BEST Arabidopsis thaliana protein match is: unknown protein (TAIR:AT4G02880.1); Has 1807 Blast hits to 1807 proteins in 277 species: Archae - 0; Bacteria - 0; Metazoa - 736; Fungi - 347; Plants - 385; Viruses - 0; Other Eukaryotes - 339 (source: NCBI BLink)
ZjbHLH62	XM_016021607.2	AT1G29950	bHLH144	98	98.6	Basic helix-loop-helix (bHLH) DNA-binding superfamily protein; Its function is described as transcription regulator activity, sequence-specific DNA binding transcription factor activity; Involved in regulation of transcription; Located in nucleus; Contains the following InterPro domains: Helix-loop-helix DNA-binding domain (InterPro:IPR001092), Helix-loop-helix DNA-binding (InterPro:IPR011598); B…
ZjbHLH63	XM_016019322.2		PIF3	36	213.4	Transcription factor interacting with photoreceptors phyA and phyB. Forms a ternary complex in vitro with G-box element of the promoters of LHY, CCA1. Acts as a negative regulator of phyB signalling. It degrades rapidly after irradiation of dark grown seedlings in a process controlled by phytochromes. Does not play a significant role in controlling light input and function of the circadian clockw…
ZjbHLH64	XM_016028850.2		SPT	51	160.2	Basic helix-loop-helix (bHLH) DNA-binding superfamily protein; Transcription factor that plays a role in floral organogenesis. Promotes the growth of carpel margins and of pollen tract tissues derived from them
ZjbHLH65	XM_016011251.2		CIB1	55	173.3	Encodes a transcription factor CIB1 (cryptochrome-interacting basic-helix-loop-helix). CIB1 interacts with CRY2 (cryptochrome 2) in a blue light-specific manner in yeast and Arabidopsis cells, and it acts together with additional CIB1-related proteins to promote CRY2-dependent floral initiation. CIB1 positively regulates FT expression
ZjbHLH66	XM_016026781.2	AT5G50915		77	161	Basic helix-loop-helix (bHLH) DNA-binding superfamily protein; Its function is described as DNA binding, sequence-specific DNA binding transcription factor activity; Involved in response to gibberellin stimulus; Located in nucleus; Expressed in 23 plant structures; Expressed during 13 growth stages; Contains the following InterPro domains: Helix-loop-helix DNA-binding domain (InterPro:IPR001092),…
ZjbHLH67	XM_016040429.2	AT5G50915		45	129	Basic helix-loop-helix (bHLH) DNA-binding superfamily protein; Its function is described as DNA binding, sequence-specific DNA binding transcription factor activity; Involved in response to gibberellin stimulus; Located in nucleus; Expressed in 23 plant structures; Expressed during 13 growth stages; Contains the following InterPro domains: Helix-loop-helix DNA-binding domain (InterPro:IPR001092),…
ZjbHLH68	XM_016029648.2	AT1G10120	CIB4	45	256.1	Basic helix-loop-helix (bHLH) DNA-binding superfamily protein; Transcriptional activator involved in cell elongation. Regulates the expression of a subset of genes involved in cell expansion by binding to the G-box motif. Binds to chromatin DNA of the FT gene and promotes its expression, and thus triggers flowering in response to blue light
ZjbHLH69	XM_016039783.2	AT1G68920	CIL1	42	327.8	Basic helix-loop-helix (bHLH) DNA-binding superfamily protein; Transcriptional activator involved in cell elongation. Regulates the expression of a subset of genes involved in cell expansion by binding to the G-box motif
ZjbHLH70	XM_016027226.2	AT5G62610		63	216.8	Basic helix-loop-helix (bHLH) DNA-binding superfamily protein; Its function is described as DNA binding, sequence-specific DNA binding transcription factor activity; Involved in regulation of transcription; Located in nucleus, chloroplast; Expressed in 22 plant structures; Expressed during 13 growth stages; Contains the following InterPro domains: Helix-loop-helix DNA-binding domain (InterPro:IPR…
ZjbHLH71	XM_016016330.2		BPEp	59	176.8	Transcription factor BPE; A basic helix-loop-helix encoding gene (BIGPETAL, BPE) involved in the control of petal size. BPE is expressed via two mRNAs derived from an alternative splicing event. The BPEub (AT1G59640.1)transcript is expressed ubiquitously, whereas the BPEp (AT1G59640.2) transcript is preferentially expressed in petals. Plants that lack the petal-expressed variant BPEp have larger …
ZjbHLH72	XM_016043537.2	AT2G42300		67	246.9	Basic helix-loop-helix (bHLH) DNA-binding superfamily protein; Its function is described as DNA binding, sequence-specific DNA binding transcription factor activity; Involved in regulation of transcription; Located in nucleus; Expressed in 23 plant structures; Expressed during 13 growth stages; Contains the following InterPro domains: Helix-loop-helix DNA-binding domain (InterPro:IPR001092), Heli…
ZjbHLH73	XM_016027494.2		BEE3	45	188.7	Transcription factor BEE 3; Positive regulator of brassinosteroid signaling
ZjbHLH74	XM_016036807.2	AT3G07340	CIB3	48	327.8	Basic helix-loop-helix (bHLH) DNA-binding superfamily protein; Its function is described as DNA binding, sequence-specific DNA binding transcription factor activity; Involved in regulation of transcription; Located in nucleus, chloroplast; Expressed in 22 plant structures; Expressed during 11 growth stages; Contains the following InterPro domains: Helix-loop-helix DNA-binding domain (InterPro:IPR…
ZjbHLH75	XM_016014544.1	AT3G07340	CIB3	40	216.1	Basic helix-loop-helix (bHLH) DNA-binding superfamily protein; Its function is described as DNA binding, sequence-specific DNA binding transcription factor activity; Involved in regulation of transcription; Located in nucleus, chloroplast; Expressed in 22 plant structures; Expressed during 11 growth stages; Contains the following InterPro domains: Helix-loop-helix DNA-binding domain (InterPro:IPR…
ZjbHLH76	XM_016025857.2		BEE1	63	120.2	Transcription factor BEE 1; Positive regulator of brassinosteroid signaling
ZjbHLH77	XM_016012706.2	AT1G68920		84	125.9	Basic helix-loop-helix (bHLH) DNA-binding superfamily protein; Transcriptional activator involved in cell elongation. Regulates the expression of a subset of genes involved in cell expansion by binding to the G-box motif
ZjbHLH78	XM_016035984.2		UNE12	75	417.9	Basic helix-loop-helix (bHLH) DNA-binding superfamily protein; Required for ovule fertilization
ZjbHLH79	XM_016019938.2		UNE12	77	256.1	Basic helix-loop-helix (bHLH) DNA-binding superfamily protein; Required for ovule fertilization
ZjbHLH80	XM_016037030.2		LRL1	49	146.7	Transcription factor bHLH66; Encodes a basic helix-loop-helix (bHLH) protein that regulates root hair development. One of the three Arabidopsis homologs of the Lotus japonicus ROOTHAIRLESS1 (LjRHL1) gene: At2g24260 (AtLRL1), At4g30980 (AtLRL2), and At5g58010 (AtLRL3)
ZjbHLH81	XM_016020533.2		FBH4	42	221.1	Basic helix-loop-helix (bHLH) DNA-binding superfamily protein; Its function is described as DNA binding, sequence-specific DNA binding transcription factor activity; Involved in regulation of transcription; Located in nucleus; Expressed in 16 plant structures; Expressed during 8 growth stages; Contains the following InterPro domains: Helix-loop-helix DNA-binding domain (InterPro:IPR001092), Helix…
ZjbHLH82	XM_016031637.2	AT1G05805		61	238.4	Basic helix-loop-helix (bHLH) DNA-binding superfamily protein; Its function is described as DNA binding, sequence-specific DNA binding transcription factor activity; Involved in regulation of transcription; Located in cytosol; Expressed in 24 plant structures; Expressed during 13 growth stages; Contains the following InterPro domains: Helix-loop-helix DNA-binding domain (InterPro:IPR001092), Heli…
ZjbHLH83	XM_016032495.2		FBH4	44	183.7	Basic helix-loop-helix (bHLH) DNA-binding superfamily protein; Its function is described as DNA binding, sequence-specific DNA binding transcription factor activity; Involved in regulation of transcription; Located in nucleus; Expressed in 16 plant structures; Expressed during 8 growth stages; Contains the following InterPro domains: Helix-loop-helix DNA-binding domain (InterPro:IPR001092), Helix…
ZjbHLH84	XM_016025580.1	AT3G22100		50	102.8	Basic helix-loop-helix (bHLH) DNA-binding superfamily protein; Its function is described as DNA binding, sequence-specific DNA binding transcription factor activity; Involved in regulation of transcription; Located in nucleus; Contains the following InterPro domains: Helix-loop-helix DNA-binding domain (InterPro:IPR001092), Helix-loop-helix DNA-binding (InterPro:IPR011598); Has 284 Blast hits to …
ZjbHLH85	XM_016026706.2	AT2G34820		62	124.8	Basic helix-loop-helix (bHLH) DNA-binding superfamily protein; Its function is described as DNA binding, sequence-specific DNA binding transcription factor activity; Involved in regulation of transcription; Located in nucleus; Contains the following InterPro domains: Helix-loop-helix DNA-binding domain (InterPro:IPR001092), Helix-loop-helix DNA-binding (InterPro:IPR011598); BEST Arabidopsis thali…
ZjbHLH86	XM_016028831.2		HEC2	54	171.4	Basic helix-loop-helix (bHLH) DNA-binding superfamily protein; Required for the female reproductive tract development and fertility
ZjbHLH87	XM_016034652.2		HEC2	64	174.1	Basic helix-loop-helix (bHLH) DNA-binding superfamily protein; Required for the female reproductive tract development and fertility
ZjbHLH88	XM_016042118.2		APTX	81	108.2	Transcription factor bHLH140; Encodes a protein that has adenylylsulfate sulfohydrolase activity (E.C. 3.6.2.1) in vitro
ZjbHLH89	XM_016024705.2		RHD6	69	176.8	Transcription factor bHLH83; ROOT HAIR DEFECTIVE6 (RHD6); Contains the following InterPro domains: Helix-loop-helix DNA-binding domain (InterPro:IPR001092), Helix-loop-helix DNA-binding (InterPro:IPR011598); BEST Arabidopsis thaliana protein match is: RHD SIX-LIKE 1 (TAIR:AT5G37800.1); Has 2452 Blast hits to 2438 proteins in 100 species: Archae - 0; Bacteria - 0; Metazoa - 23; Fungi - 2; Plants -…
ZjbHLH90	XM_016029540.1		RSL2	90	168.7	ROOT HAIR DEFECTIVE 6-LIKE 2; RSL2 was expressed concurrently with RSL4 and its expression was controlled by RHD6 and RSL1. Required for root-hair growth
ZjbHLH91	XM_016046116.1	AT2G14760	RSL2	72	159.8	Basic helix-loop-helix (bHLH) DNA-binding superfamily protein; Its function is described as sequence-specific DNA binding transcription factor activity; Involved in regulation of transcription; Located in nucleus; Contains the following InterPro domains: Helix-loop-helix DNA-binding domain (InterPro:IPR001092), Helix-loop-helix DNA-binding (InterPro:IPR011598); BEST Arabidopsis thaliana protein m…
ZjbHLH92	XM_016018705.2	AT5G09460		37	112.1	Sequence-specific DNA binding transcription factors;transcription regulators; Contains the following InterPro domains: Helix-loop-helix DNA-binding domain (InterPro:IPR001092); BEST Arabidopsis thaliana protein match is: sequence-specific DNA binding transcription factors;transcription regulators (TAIR:AT5G64340.1); Has 178 Blast hits to 178 proteins in 26 species: Archae - 0; Bacteria - 2; Metaz…
